# Supplementary material for: Biochemical Functions of Glutathione S-Transferase Family of Salix babylonica
Source: Front Plant Sci. 2020 Apr 3;11:364. doi: 10.3389/fpls.2020.00364 (PMC7145991; doi:10.3389/fpls.2020.00364)
Supplement: TABLE S1 — Primers used to amplify Salix babylonica GST genes. [file Table_1.XLS]

## Sheet: Table S1
Supplemental Table 1. Primers used to amplify Salix babylonica GST genes.
Genes	Primer name	Sequence(5’-3’)
SbGSTU1	SbGSTU1 CL1	AGGATCCATGGCTGATGAGGTGACGCTG
	SbGSTU1 CL2	TGCGGCCGCTTAATCCACCCCCAGCCTCTTC
SbGSTU2	SbGSTU2 CL1	AGGATCCATGGCGGATCAGGTGACACT
	SbGSTU2 CL2	TGCGGCCGCTTAATCAAACCCAAGCCCCT
SbGSTU3	SbGSTU3 CL1	AGGATCCATGGCTGAAGTGAAGTTGCT
	SbGSTU3 CL2	TGCGGCCGCTTAATACTTCCACGAGGAAGC
SbGSTU4	SbGSTU4 CL1	AGGATCCATGGCAGATGTGAAGCTTCATGGTT
	SbGSTU4 CL2	TGCGGCCGCTTACTTGTTCACTGATTTCCCCAT
SbGSTU5	SbGSTU5 CL1	AGGATCCATGGCTGATGAAGTAGTTCTACTGG
	SbGSTU5 CL2	TGCGGCCGCTTATTGAATCCCCGGTTCCTGT
SbGSTU6	SbGSTU6 CL1	AGAATTCATGGCTAAGAGTGATGTG
	SbGSTU6 CL2	TGCGGCCGCTTACTTAGGAGGTGTTGCTTTG
SbGSTU7	SbGSTU7 CL1	AGAATTCATGGCAGAAGTGAAGCTGTATGGTT
	SbGSTU7 CL2	TGCGGCCGCTTAGTTCTTGGCTGGTCTGTTCAT
SbGSTU8	SbGSTU8 CL1	AGGATCCATGGATGAAAGGAAATACAAC
	SbGSTU8 CL2	TGCGGCCGCTTATTTAGGTGTTCCTTTTCC
SbGSTU9	SbGSTU9 CL1	AGGATCCATGGCTGAAGTTAAGCTGCTGGG
	SbGSTU9 CL2	TGCGGCCGCTTAATTTTGGAGTTTATGTTT
SbGSTU10	SbGSTU10 CL1	AGGATCCATGGCTAGCGATCAAGTGACCCTGT
	SbGSTU10 CL2	TGCGGCCGCTTACTCAAGCCCGAACT
SbGSTU11	SbGSTU11 CL1	AGGATCCATGGCAAACACAGAGCATGTAAGAC
	SbGSTU11 CL2	TGCGGCCGCTTACCCGCGAGGCCTAGGAAAAAAC
SbGSTU12	SbGSTU12 CL1	AGGATCCATGGAAGAAGTGAAGCTACTAGGAG
	SbGSTU12 CL2	TGCGGCCGCTTATGATTTTGCTAGTGCC
SbGSTU13	SbGSTU13 CL1	AGGATCCATGGCTGAACAACCGAAGCTGCT
	SbGSTU13 CL2	TGCGGCCGCTTAGGCAGATCCGACCAATG
SbGSTU14	SbGSTU14 CL1	AGAATTCATGGCAGAAGTGAAGCTACATGGTT
	SbGSTU14 CL2	TGCGGCCGCTTAGTTCTTGCCTAACTTCTCCCTC
SbGSTF1	SbGSTF1 CL1	AGGATCCATGGTGGTGAAGGTGTACGGC
	SbGSTF1 CL2	TGCGGCCGCTTAGAGTAGGGAAACCTTCTTCC
SbGSTF2	SbGSTF2 CL1	AGGATCCATGGCGCTCAAGTTGTACGG
	SbGSTF2 CL2	TGCGGCCGCTTACTTCCCACCAAACTTCATACCC
SbGSTF3	SbGSTF3 CL1	AGGATCCATGGCAACTCCAGTGAAGGTGT
	SbGSTF3 CL2	TGCGGCCGCTTAACTACTTTTCCTCATCTCAAC
SbGSTF4	SbGST1F4 CL1	AGGATCCATGGCAGAAATCATGAAAGTCCAC
	SbGST1F4 CL2	TGCGGCCGCTTACTTGCCCATGGCAACGAC
SbGSTF5	SbGSTF5 CL1	AGGATCCATGGCCCCTTTCAAACTCC
	SbGSTF5 CL2	TGCGGCCGCTTATTTGGGACACAAAGCGAGG
SbGSTF6	SbGSTF6 CL1	AGGATCCATGGCTGTCAAGGTGTATGGTCC
	SbGSTF6 CL2	TGCGGCCGCTTAGAACCCAGCAAGATCGATCAGT
SbDHAR1	SbDHAR1 CL1	AGAATTCATGGTTCTAGAGATCAGTGTCAAAG
	SbDHAR1 CL2	TGCGGCCGCTTATGCATTGACCTTTGGCTCCC
SbDHAR2	SbDHAR2 CL1	AGGATCCATGTCGACTGCAAGAATCCAACC
	SbDHAR2 CL2	TGCGGCCGCTTAACCCATGACTTTTGGGCG

## Sheet: Table S2
Supplemental Table 2. PCR primers used to detect the expression of Salix babylonica GST genes.
Gene	Primer name	Sequence(5’-3’)
SbGSTU1	SbGSTU1RT1	TACAGCGAGCAGAACTTGAGG
	SbGSTU1RT2	TTGGTAGGGATCAGAAGGCAG
SbGSTU2	SbGSTU2RT1	AGCACTGGCTGAGAAGGAGG
	SbGSTU2RT2	TTGTGGACGAGAACTGGAATC
SbGSTU3	SbGSTU3RT1	CCTTTCAGTCGCAGAGTGGAG
	SbGSTU3RT2	GACTTTCTTGTGAATGGGGTTG
SbGSTU4	SbGSTU4RT1	CTAAGGCTGCCGTCTTTGTTG
	SbGSTU4RT2	CTTCTTATCCCCGAGACCTTG
SbGSTU5	SbGSTU5RT1	TGGCACTCATTCCATTCTACAG
	SbGSTU5RT2	CAAAACGACTTCATAAACCTCC
SbGSTU6	SbGSTU6RT1	TGAATCAAACCCTGTCCATAAG
	SbGSTU6RT2	ATCAGAGGGGAGGATGGCAG
SbGSTU7	SbGSTU7RT1	GTGGAAGAAGCCAAAGGTGTAAC
	SbGSTU7RT2	CAAGCATCTTATCAGAGGCAGG
SbGSTU8	SbGSTU8RT1	CCTTTACTCCTGCAATACAATCC
	SbGSTU8RT2	CGAAACCTTATCATCACCGAAC
SbGSTU9	SbGSTU9RT1	GGGAAGTCAATCTGCGAATC
	SbGSTU9RT2	CTGCTGAAGAACATAATCCACAC
SbGSTU10	SbGSTU10RT1	GGCTCCTTTGTTGCCTTCTG
	SbGSTU10RT2	GGCTGCCTCCTGATCTTCTC
SbGSTU11	SbGSTU11RT1	GAAGGGTGGAATGGGCTCTG
	SbGSTU11RT2	AACACTGGGACCGCTTTATGG
SbGSTU12	SbGSTU12RT1	GCCACAGAATCCCTTGCTCC
	SbGSTU12RT2	CTTTCGCTGCCTTCTCTTGTTC
SbGSTU13	SbGSTU13RT1	ATGAAGGAAACCCAGGAAATG
	SbGSTU13RT2	CAGTAAACAACAGAGCCAAAGG
SbGSTU14	SbGSTU14RT1	TGTGAAAGTGTTAGAACCAAGC
	SbGSTU14RT2	TTCTTGCCTAACTTCTCCCTC
SbGSTF1	SbGSTF1RT1	CTTGCTGACCTTAGCCATCTC
	SbGSTF1RT2	TATCATCCCACCAAGCACTG
SbGSTF2	SbGSTF2RT1	CGTGGAGAAGCTAGGAAAAGTG
	SbGSTF2RT2	AGTACGTGTATGGCAGGTGGTG
SbGSTF3	SbGSTF3RT1	CCACCATTGTCCACAGCAG
	SbGSTF3RT2	ATCTTGAGGTAATCAGGCGTC
SbGSTF4	SbGSTF4RT1	GAGGCTAAGCTCGCTAAGGTTC
	SbGSTF4RT2	GGGGTCGGGAATCAAACAG
SbGSTF5	SbGSTF5RT1	TTTTGGTATGGCAAGAAGTGG
	SbGSTF5RT2	ACTAGAGCAGCATCTGTTGGTAAC
SbGSTF6	SbGSTF6RT1	CCTTTTGGGCAAGTTCCTG
	SbGSTF6RT2	ATTTGGTCCACGGTCTTCATAC
SbDHAR1	SbDHAR1RT1	TCCCAGTGATGGTAGTGAGCAG
	SbDHAR1RT2	GCAAGAGCAACCTCAAGATGG
SbDHAR2	SbDHAR2RT1	AGTTTCCAGATCCGCCGTTAG
	SbDHAR2RT2	TGCTCCGTTCCATCACCAG
ACTIN*	ACTIN1RT1	TGTGCTCATCTGCTATTCGTC
	ACTIN1RT2	GTCCAGTTTCATCGTAATCTCC
* The full CDS sequence of Salix babylonica ACTIN gene is: ATGGAGGCGGCGGTGATAGACGCTGGTACTCAGCTCCTTAAAGCCGGCACCGCAGTTCCAGATCAAGCTCCGCCCATGATAATTCCGAGCCAAATGAAACGAATTGTGGAAGATGGAACATCAGGTGATAATAATGAATCCGTATTTGAGGATGTAACTGTCGATCCTGTTGTTCGAGGTTATATAAGAGATTGGGATGCGATGGAAGATCTGTTGCAATATGTTTTATACACTGGCCTTGGTTGGGAAGAGGGAAATGAAGGCCAAGTTCTGTTTACCGATCCGCTTTGTACTCCCAAGGCTGTTAGAGAACAATTGGTACAATTGATGTTTGAGAAAT…

## Sheet: Table S3
Supplemental Table 3. Primers used to construct the protein expression vector.
Gene	Primer names	Sequence(5'-3')	Restriction Enzyme
SbGSTU1	SbGSTU1 Ex1	AGGATCCATGGCTGATGAGGTGACGCTG	BamH I
	SbGSTU1 Ex2	TGCGGCCGCTTAATCCACCCCCAGCCTCTTC	Not I
SbGSTU2	SbGSTU2 Ex1	AGGATCCATGGCGGATCAGGTGACACT	BamH I
	SbGSTU2 Ex2	TGCGGCCGCTTAATCAAACCCAAGCCCCT	Not I
SbGSTU3	SbGSTU3 Ex1	AGGATCCATGGCTGAAGTGAAGTTGCT	BamH I
	SbGSTU3 Ex2	TGCGGCCGCTTAATACTTCCACGAGGAAGC	Not I
SbGSTU4	SbGSTU4 Ex1	AGGATCCATGGCAGATGTGAAGCTTCATGGTT	BamH I
	SbGSTU4 Ex2	TGCGGCCGCTTACTTGTTCACTGATTTCCCCAT	Not I
SbGSTU5	SbGSTU5 Ex1	AGGATCCATGGCTGATGAAGTAGTTCTACTGG	BamH I
	SbGSTU5 Ex2	TGCGGCCGCTTATTGAATCCCCGGTTCCTGT	Not I
SbGSTU6	SbGSTU6 Ex1	AGAATTCATGGCTAAGAGTGATGTG	EcoR I
	SbGSTU6 Ex2	TGCGGCCGCTTACTTAGGAGGTGTTGCTTTG	Not I
SbGSTU7	SbGSTU7 Ex1	AGAATTCATGGCAGAAGTGAAGCTGTATGGTT	EcoR I
	SbGSTU7 Ex2	TGCGGCCGCTTAGTTCTTGGCTGGTCTGTTCAT	Not I
SbGSTU8	SbGSTU8 Ex1	AGGATCCATGGATGAAAGGAAATACAAC	BamH I
	SbGSTU8 Ex2	TGCGGCCGCTTATTTAGGTGTTCCTTTTCC	Not I
SbGSTU9	SbGSTU9 Ex1	AGGATCCATGGCTGAAGTTAAGCTGCTGGG	BamH I
	SbGSTU9 Ex2	TGCGGCCGCTTAATTTTGGAGTTTATGTTT	Not I
SbGSTU10	SbGSTU10 Ex1	AGGATCCATGGCTAGCGATCAAGTGACCCTGT	BamH I
	SbGSTU10 Ex2	TGCGGCCGCTTACTCAAGCCCGAACT	Not I
SbGSTU11	SbGSTU11 Ex1	AGGATCCATGGCAAACACAGAGCATGTAAGAC	BamH I
	SbGSTU11 Ex2	TGCGGCCGCTTACCCGCGAGGCCTAGGAAAAAAC	Not I
SbGSTU12	SbGSTU12 Ex1	AGGATCCATGGAAGAAGTGAAGCTACTAGGAG	BamH I
	SbGSTU12 Ex2	TGCGGCCGCTTATGATTTTGCTAGTGCC	Not I
SbGSTU13	SbGSTU13 Ex1	AGGATCCATGGCTGAACAACCGAAGCTGCT	BamH I
	SbGSTU13 Ex2	TGCGGCCGCTTAGGCAGATCCGACCAATG	Not I
SbGSTU14	SbGSTU14 Ex1	AGAATTCATGGCAGAAGTGAAGCTACATGGTT	EcoR I
	SbGSTU14 Ex2	TGCGGCCGCTTAGTTCTTGCCTAACTTCTCCCTC	Not I
SbGSTF1	SbGSTF1 Ex1	AGGATCCATGGTGGTGAAGGTGTACGGC	BamH I
	SbGSTF1 Ex2	TGCGGCCGCTTAGAGTAGGGAAACCTTCTTCC	Not I
SbGSTF2	SbGSTF2 Ex1	AGGATCCATGGCGCTCAAGTTGTACGG	BamH I
	SbGSTF2 Ex2	TGCGGCCGCTTACTTCCCACCAAACTTCATACCC	Not I
SbGSTF3	SbGSTF3 Ex1	AGGATCCATGGCAACTCCAGTGAAGGTGT	BamH I
	SbGSTF3 Ex2	TGCGGCCGCTTAACTACTTTTCCTCATCTCAAC	Not I
SbGSTF4	SbGST1F4 Ex1	AGGATCCATGGCAGAAATCATGAAAGTCCAC	BamH I
	SbGST1F4 Ex2	TGCGGCCGCTTACTTGCCCATGGCAACGAC	Not I
SbGSTF5	SbGSTF5 Ex1	AGGATCCATGGCCCCTTTCAAACTCC	BamH I
	SbGSTF5 Ex2	TGCGGCCGCTTATTTGGGACACAAAGCGAGG	Not I
SbGSTF6	SbGSTF6 Ex1	AGGATCCATGGCTGTCAAGGTGTATGGTCC	BamH I
	SbGSTF6 Ex2	TGCGGCCGCTTAGAACCCAGCAAGATCGATCAGT	Not I
SbDHAR1	SbDHAR1 Ex1	AGAATTCATGGTTCTAGAGATCAGTGTCAAAG	EcoR I
	SbDHAR1 Ex2	TGCGGCCGCTTATGCATTGACCTTTGGCTCCC	Not I
SbDHAR2	SbDHAR2 Ex1	AGGATCCATGTCGACTGCAAGAATCCAACC	BamH I
	SbDHAR2 Ex2	TGCGGCCGCTTAACCCATGACTTTTGGGCG	Not I
SbGSTU6(I55T)	SbGSTU6(I55T)-1	AACCCTGTCCATAAGAAAACCCCAGTTCTG
	SbGSTU6(I55T)-2	GTTTTCTTATGGACAGGGTTTGATTCAAG
SbGSTU7(T53V)	SbGSTU7(T53V)-1	ACCCAGTTTACAAGAAGGTCCCAGTTCTTG
	SbGSTU7(T53V)-2	ACCTTCTTGTAAACTGGGTTGTACTTCAAG
SbGSTU7(T53I)	SbGSTU7(T53I)-1	ACCCAGTTTACAAGAAGATCCCAGTTCTTG
	SbGSTU7(T53I)-2	ATCTTCTTGTAAACTGGGTTGTACTTCAAG
